# Supplementary material for: A transcriptome-based signature of pathological angiogenesis predicts breast cancer patient survival
Source: PLoS Genet. 2019 Dec 17;15(12):e1008482. doi: 10.1371/journal.pgen.1008482 (PMC6917213; doi:10.1371/journal.pgen.1008482)
Supplement: S1 File — (ZIP) [file pgen.1008482.s010.zip]

Archive with 1 entries (1 files):
- S1_File
